# Supplementary material for: Identification of De Novo ZBTB18 Variant in a Patient With Global Developmental Delay, Seizures, and Juvenile Facies
Source: Int J Pediatr. 2026 May 23;2026:7226289. doi: 10.1155/ijpe/7226289 (PMC13197796; doi:10.1155/ijpe/7226289)
Supplement: Supplementary file 1 — Supporting Information Additional supporting information can be found online in the Supporting Information section. Supporting Information. Table S1: The treatment plan and timeline of the patient. [file IJPE-2026-7226289-s001.xlsx]

## Sheet: Supplementary table 1
	Supplementary table 1: Treatment timeline
	Age	Treatment Intervention	Outcome
	2 y 10 m	Lacosamide (up to 7.5 mg/kg/day)	The patient continued to experience focal motor seizures approximately every 4 months
	3 y 6 m	Added Valproic Acid (up to 18 mg/kg/day)	Drowsiness and delayed reaction time, and failed to achieve adequate seizure control
	3 y 8 m	Switched from VPA to Perampanel (0.5 mg/day)	Seizure frequency increased to three episodes within 2 weeks
	3 y 10 m	Added Zonisamide (up to 11 mg/kg/day)	Recurrent clusters
	~ 4 y	Re-introduced Perampanel (up to 2 mg/day)	Sustained seizure control; Zonisamide and Lacosamide discontinued.
